# Supplementary material for: Acute and Chronic Effects of Accentuated Eccentric Loading vs. Constant-Load Resistance Training: A Systematic Review and Meta-analysis
Source: Sports Med. 2026 Apr 7;56(7):1749–70. doi: 10.1007/s40279-026-02422-7 (PMC13388742; doi:10.1007/s40279-026-02422-7)
Supplement: Supplementary file 2 — Supplementary file2 (XLSX 14 KB) [file 40279_2026_2422_MOESM2_ESM.xlsx]

## Sheet: Sheet1
Article information	Reason
First round of search
Sheppard J, Hobson S, Barker M, et al. The effect of training with accentuated eccentric load counter-movement jumps on strength and power characteristics of high-performance volleyball players[J]. International Journal of Sports Science & Coaching, 2008, 3(3): 355-363.	Non-accentuated eccentric loading
Munger C N, Archer D C, Leyva W D, et al. Acute effects of eccentric overload on concentric front squat performance[J]. The Journal of Strength & Conditioning Research, 2017, 31(5): 1192-1197.	Not compared to constant-load RT
Montalvo S, Gruber L D, Gonzalez M P, et al. Effects of augmented eccentric load bench press training on one repetition maximum performance and electromyographic activity in trained powerlifters[J]. The Journal of Strength & Conditioning Research, 2021, 35(6): 1512-1519.	Not compared to constant-load RT
Martin M S, Blanco F P, De Villarreal E S. Effects of different in-season strength training methods on strength gains and water polo performance[J]. International Journal of Sports Physiology and Performance, 2021, 16(4): 591-600.	Non-accentuated eccentric loading
Maroto‐Izquierdo S, Nosaka K, Blazevich A J, et al. Cross‐education effects of unilateral accentuated eccentric isoinertial resistance training on lean mass and function[J]. Scandinavian journal of medicine & science in sports, 2022, 32(4): 672-684.	Not compared to constant-load RT
Maroto-Izquierdo S, Martín-Rivera F, Nosaka K, et al. Effects of submaximal and supramaximal accentuated eccentric loading on mass and function[J]. Frontiers in physiology, 2023, 14: 1176835.	Not compared to constant-load RT
Maroto-Izquierdo S, Fernandez-Gonzalo R, Magdi H R, et al. Comparison of the musculoskeletal effects of different iso-inertial resistance training modalities: Flywheel vs. electric-motor[J]. European journal of sport science, 2019, 19(9): 1184-1194.	Non-accentuated eccentric loading
Magdi H R, Maroto-Izquierdo S, de Paz J A. Ipsilateral lower-to-upper limb cross-transfer effect on muscle strength, mechanical power, and lean tissue mass after accentuated eccentric loading[J]. Medicina, 2021, 57(5): 445.	Not compared to constant-load RT
Lloyd R S, Howard S W, Pedley J S, et al. The acute effects of accentuated eccentric loading on drop jump kinetics in adolescent athletes[J]. The Journal of Strength & Conditioning Research, 2022.	Non-accentuated eccentric loading
Hughes J D, Massiah R G, Clarke R D. The potentiating effect of an accentuated eccentric load on countermovement jump performance[J]. The Journal of Strength & Conditioning Research, 2016, 30(12): 3450-3455.	Non-accentuated eccentric loading
Hortobágyi T, Money J, Zheng D, et al. Muscle adaptations to 7 days of exercise in young and older humans: eccentric overload versus standard resistive training[J]. Journal of Aging and Physical Activity, 2002, 10(3): 290-305.	Unreasonable intervention setting
HORTOBÁGYI T, DEVITA P, MONEY J, et al. Effects of standard and eccentric overload strength training in young women[J]. Medicine & Science in Sports & Exercise, 2001, 33(7): 1206-1212.	Unreasonable intervention setting
Horwath O, Paulsen G, Esping T, et al. Isokinetic resistance training combined with eccentric overload improves athletic performance and induces muscle hypertrophy in young ice hockey players[J]. Journal of science and medicine in sport, 2019, 22(7): 821-826.	Unreasonable intervention setting
Hortobaágyi T, DeVita P. Favorable neuromuscular and cardiovascular responses to 7 days of exercise with an eccentric overload in elderly women[J]. The Journals of Gerontology Series A: Biological Sciences and Medical Sciences, 2000, 55(8): B401-B410.	Unreasonable intervention setting
Helland C, Hole E, Iversen E, et al. Training strategies to improve muscle power: is olympic-style weightlifting relevant?[J]. Medicine & Science in Sports & Exercise, 2017, 49(4): 736-745.	Non-accentuated eccentric loading
Gross M, Seiler J, Grédy B, et al. Kinematic and kinetic characteristics of repetitive countermovement jumps with accentuated eccentric loading[J]. Sports, 2022, 10(5): 74.	Non-accentuated eccentric loading
González-Hernández J M, Jiménez-Reyes P, Cerón J J, et al. Response of muscle damage markers to an accentuated eccentric training protocol: do serum and saliva measurements agree?[J]. The Journal of Strength & Conditioning Research, 2022, 36(8): 2132-2138.	Not compared to constant-load RT
Göhner U. Experimental results on forced eccentric strength gains[J]. International journal of sports medicine, 1994, 15(S 1): S43-S49.	Review
Godwin M S, Fearnett T, Newman M A. The potentiating response to accentuated eccentric loading in professional football players[J]. Sports, 2021, 9(12): 160.	Non-accentuated eccentric loading
García-López D, Maroto-Izquierdo S, Zarzuela R, et al. The effects of unknown additional eccentric loading on bench-press kinematics and muscle activation in professional handball and rugby players[J]. European Journal of Sport Science, 2020, 20(8): 1042-1050.	Not compared to constant-load RT
Cronin J, McNAIR P, Marshall R. The effects of bungy weight training on muscle function and functional performance[J]. Journal of sports sciences, 2003, 21(1): 59-71.	Non-accentuated eccentric loading
Bridgeman L A, McGuigan M R, Gill N D, et al. The effects of accentuated eccentric loading on the drop jump exercise and the subsequent postactivation potentiation response[J]. The Journal of Strength & Conditioning Research, 2017, 31(6): 1620-1626.	Non-accentuated eccentric loading
Bridgeman L A, Gill N D, Dulson D K, et al. The effect of exercise-induced muscle damage after a bout of accentuated eccentric load drop jumps and the repeated bout effect[J]. The Journal of Strength & Conditioning Research, 2017, 31(2): 386-394.	Not compared to constant-load RT
Bonsall L, Williams K, Pexa B, et al. Effects Of Eccentric Overload And Concentric Offloading On Quadriceps And Hamstring Strength In Untrained Individuals: 1626[J]. Medicine & Science in Sports & Exercise, 2023, 55(9S): 538.	Abstract
Aboodarda S J, Yusof A, Osman N A A, et al. Enhanced performance with elastic resistance during the eccentric phase of a countermovement jump[J]. International journal of sports physiology and performance, 2013, 8(2): 181-187.	Non-accentuated eccentric loading
Beat Your Plateau with Ael. American Fitness. 2016;34(4):47. Accessed January 5, 2026. https://research.ebsco.com/linkprocessor/plink?id=aa442e14-1a04-31e4-906a-49f5bfd2f2a6	Abstract
Su E Y S, Carroll T J, Farris D J, et al. Increased force and elastic energy storage are not the mechanisms that improve jump performance with accentuated eccentric loading during a constrained vertical jump[J]. Plos one, 2024, 19(8): e0308226.	Preprint
Second round of search
Sheppard J, Newton R, McGuigan M. The effect of accentuated eccentric load on jump kinetics in high-performance volleyball players[J]. International Journal of Sports Science & Coaching, 2007, 2(3): 267-273.	Non-accentuated eccentric loading
Hughes J D, Massiah R G, Clarke R D. The potentiating effect of an accentuated eccentric load on countermovement jump performance[J]. The Journal of Strength & Conditioning Research, 2016, 30(12): 3450-3455.	Non-accentuated eccentric loading
Bridgeman L A, McGuigan M R, Gill N D. A case study investigating the effects of an accentuated eccentric load drop jump training program on strength, power, speed and change of direction[J]. Sport Perf Sci, 2020, 86(1): 1-4.	Non-accentuated eccentric loading
Majeedkutty N A, Yiing P S, Paul A. Accentuated eccentric training: effects on horizontal jump distance and muscle strength among young adults[J]. MOJ Yoga Physical Ther, 2018, 3(3): 59-62.	Non-accentuated eccentric loading
Long S A, Chae S, Lis R P, et al. Physiological adaptations following a strength-endurance block with accentuated eccentric loading or traditional resistance training[J].	Theses/Conference
Chae S, Lis R P, Long S A, et al. Mean kinetics and kinematics during combined accentuated eccentric loading and rest redistribution[J].	Theses/Conference
McDowell K. Strength and Endocrine Adaptations from the Combined Use of Accentuated Eccentric Loading and Cluster Sets During a Strength Endurance Training Block[D]. East Tennessee State University, 2024.	Theses/Conference
GT, Mizuguchi, S, & Stone, MH. Perceptual and Cardiorespiratory Responses to Combined Accentuated Eccentric Loading and Rest Redistribution. 2022 Annual Coaching and Sport Science College. Johnson City, TN.	Theses/Conference
Su, Yung-Sheng (2024). Exploring the mechanisms that enhance jump power production with accentuated eccentric loading. PhD Thesis, School of Human Movement and Nutrition Sciences, The University of Queensland.	Theses/Conference
Ojasto, Timo. The Effect of Different Accentuated Eccentric Load Levels in Eccentric-concentric Loading Contractions on Acute Neuromuscular, Growth Hormone and Blood Lactate Responses During a Hypertrophic Protocol. 2007.	Theses/Conference
Schroeder, Z. S., Marshall, L. K., Katanick, L. C., Campbell, B. A., Cantwell, C. J., Taber, C. B., & Suchomel, T. J. (2022). Mean and peak barbell velocity during traditional accentuated eccentric load back squats [Poster presentation]. 45th Annual NSCA National Conference, New Orleans, LA.	Poster
Ditch, John Casey, "Acute Potentiation on Vertical Jump Performance Following Accentuated Eccentric Loaded Back Squats in Male High School Basketball Players" (2024). Doctoral Dissertations and Projects. 5368.	Theses/Conference
McDowell, KW, Chae, S, Lis, RP, Long, SA, Yoder, MB, Flora, GT, Schroeder, ZS, Patera, JR, Mizuguchi, S, & Stone, MH. Peak Kinetics and Kinematics during Combined Accentuated Eccentric Loading and Rest Redistribution. 2022 Annual Coaching and Sport Science College. Johnson City, TN.	Theses/Conference
MacDonalds C, Sato K, Carter C, et al. Differences in sEMG Between Normal Squats and Accentuated Eccentric Loaded Squats in Competitive Collegiate Weightlifters[C]//International Society of Biomechanics in Sports Conference. 2014.	Theses/Conference
Chae, S, Long, SA, Lis, RP, McDowell, KW, Wagle, JP, Carroll, KM, Mizuguchi, S, & Stone, MH. Total Work and Acute Fatigue Responses to Combined Accentuated Eccentric Loading and Rest Redistribution. 2023 NSCA National Conference. Las Vegas, NV.	Theses/Conference
Long, Alex, "Physiological Adaptations Following a Strength Endurance Training Block Performed with Accentuated Eccentric Loading or Traditional Resistance Training" (2024). Electronic Theses and Dissertations. Paper 4337	Theses/Conference
Castro A, Moir G. The Effects of Accentuated Eccentric Loading on Velocity and Muscle Activation in the Bench Press[C]//International Journal of Exercise Science: Conference Proceedings. 2020, 9(8): 16.	Theses/Conference
Rodriguez A, Gruber L, Montalvo S, et al. Changes to Strength, Muscular Power, and Bar Velocity after 2-Weeks of Eccentric Overload Bench Press Training: A Case Study[C]//International Journal of Exercise Science: Conference Proceedings. 2019, 2(11): 108.	Theses/Conference
Dafkou K, Sahinis C, Ellinoudis A, et al. Is the integration of additional eccentric, balance and core muscles exercises into a typical soccer program effective in improving strength and postural stability?[J]. Sports, 2021, 9(11): 147.	Not compared to constant-load RT
Coratella G, Chemello A, Schena F. Muscle damage and repeated bout effect induced by enhanced eccentric squats[J]. The Journal of sports medicine and physical fitness, 2016, 56(12): 1540-1546.	Non-accentuated eccentric loading
